# Supplementary material for: Generation, expansion, gene delivery, and single-cell profiling in rhesus macaque plasma B cells
Source: Cell Rep Methods. 2024 Oct 14;4(10):100878. doi: 10.1016/j.crmeth.2024.100878 (PMC11573788; doi:10.1016/j.crmeth.2024.100878)
Supplement: Data S1. NHP GTF file with correct annotations for immunoglobulins, related to Figure 1 [file mmc2.zip]

Archive with 1 entries (1 files):
- crmeth_00100878_genes.gtf.gz
